# Supplementary material for: Comprehensive analysis of key host gene-microbe networks in the cecum tissues of the obese rabbits induced by a high-fat diet
Source: Front Cell Infect Microbiol. 2024 Jun 14;14:1407051. doi: 10.3389/fcimb.2024.1407051 (PMC11211605; doi:10.3389/fcimb.2024.1407051)
Supplement: Supplementary file 2 [file Table_1.xlsx]

## Sheet: Sheet1
Table S1. Metagenomic sequence statistics between two groups
Sample	Raw Reads	Clean Reads	Clean Reads_Percent	Total_Size	ORF Number
Co1	76631258	75637306	0.987	553268235	1479740
Co2	78098312	77068200	0.9868	530647437	1416668
Co3	79527984	78446824	0.9864	588563157	1620022
Co4	78949542	77956308	0.9874	614644836	1676427
Co5	100962404	99969410	0.9902	626198457	1631440
Co6	77696556	76751848	0.9878	530904732	1432619
Ob1	89138176	88284274	0.9904	555497994	1482838
Ob2	94477810	93512370	0.9898	626852271	1715396
Ob3	85062864	84376156	0.9919	570841800	1556462
Ob4	92447726	91525892	0.99	704519028	1988943
Ob5	89421430	88480044	0.9895	582388425	1542696
Ob6	97930632	96940684	0.9899	623643576	1636785
