# Supplementary material for: Comprehensive analysis of key host gene-microbe networks in the cecum tissues of the obese rabbits induced by a high-fat diet
Source: Front Cell Infect Microbiol. 2024 Jun 14;14:1407051. doi: 10.3389/fcimb.2024.1407051 (PMC11211605; doi:10.3389/fcimb.2024.1407051)
Supplement: Supplementary file 3 [file Table_2.xlsx]

## Sheet: Sheet1
Table S2. Transcriptome sequence statistics between two groups
Sample	Raw Reads(M)	Clean Reads(M)	Total reads	Total mapped reads	Gene num
Co1	50.28	49.56	49564534	43690961(88.15%)	15953
Co2	50.76	50.08	50081640	44485695(88.83%)	15554
Co3	48.64	47.97	47968774	40041907(83.47%)	15851
Ob1	50.54	49.96	49962236	41806387(83.68%)	16056
Ob2	50.9	50.21	50212768	41318319(82.29%)	15971
Ob3	47.25	46.65	46645590	39602662(84.90%)	15777
