# Supplementary material for: Comprehensive analysis of key host gene-microbe networks in the cecum tissues of the obese rabbits induced by a high-fat diet
Source: Front Cell Infect Microbiol. 2024 Jun 14;14:1407051. doi: 10.3389/fcimb.2024.1407051 (PMC11211605; doi:10.3389/fcimb.2024.1407051)
Supplement: Supplementary file 4 [file Table_3.xlsx]

## Sheet: Sheet1
Table S3. The abbreviated name information in the manuscript
Abbreviation	Full name	Abbreviation	Full name
CAMK1	calmodulin-dependent kinase 1	Akt	protein serine-threonine kinase
IGFBP6	insulin like growth factor binding protein 6	NF-κB	nuclear transcription factor κB
PKA	cAMP dependent protein kinase	SREBP	Sterol regulatory element binding proteins
IGFBP4	Insulinlike growth factor-binding protein 4	FOXO1	forkhead box O1
PGC-1α	PPARγ coactivator-1α	TNF-α	tumor necrosis factor-alpha
mTORC1	mechanistic target of rapamycin kinase 1	PRKCDBP	protein kinase C delta binding protein
IL-6	interleukin-6	TLR4	Toll-like receptor 4
HDACDEL	histone deacetylase 3	DHA	Docosahexaenoic acid
HIF-2α	hypoxia-inducing factor 2α	SCFAs	short-chain fatty acids
UCP1	uncoupling protein 1	Th17	IL-17-producing T helper
CKMT2	Mitochondrial creatine kinase 2	T2DM	type 2 diabetes mellitus
PI3K	phosphatidylinositol 3 kinases	NAFLD	non-alcoholic fatty liver disease
